# Supplementary material for: Altered Ocular Surface Health Status and Tear Film Immune Profile Due to Prolonged Daily Mask Wear in Health Care Workers
Source: Biomedicines. 2022 May 18;10(5):1160. doi: 10.3390/biomedicines10051160 (PMC9139140; doi:10.3390/biomedicines10051160)
Supplement: Supplementary file 1 [file biomedicines-10-01160-s001.zip]

Archive with 1 entries (1 files):
- biomedicines-1651854-supplementary.pdf
